# Supplementary material for: Surfing the Waves: Differences in Hospitalised COVID-19 Patients across 4 Variant Waves in a Belgian University Hospital
Source: Viruses. 2023 Feb 23;15(3):618. doi: 10.3390/v15030618 (PMC10057609; doi:10.3390/v15030618)
Supplement: Supplementary file 1 [file viruses-15-00618-s001.zip]

Archive with 1 entries (1 files):
- viruses-2212963-supplementary.pdf
